# Supplementary material for: Responses of soccer players performing repeated maximal efforts in simulated conditions of the FIFA World Cup Qatar 2022: A holistic approach
Source: PLoS One. 2022 Dec 9;17(12):e0276314. doi: 10.1371/journal.pone.0276314 (PMC9733889; doi:10.1371/journal.pone.0276314)
Supplement: S1 Data — (XLSX) [file pone.0276314.s001.xlsx]

## Sheet: Results
				Anthropometry				Peak Power (W)										Mean Power (W)										Time to Peak Power (sec)										Fatigue slope (W/sec)										Rate of Fatigue (%)
Lp	Series	Temp (°C)	RH (%)	Body mass	Body height	BMI	Fat (%)	PeakP1(W)	PeakP2(W)	PeakP3(W)	PeakP4(W)	PeakP5(W)	PeakP6(W)	PeakP7(W)	PeakP8(W)	PeakP9(W)	PeakP10(W)	MeanP1(W)	MeanP2(W)	MeanP3(W)	MeanP4(W)	MeanP5(W)	MeanP6(W)	MeanP7(W)	MeanP8(W)	MeanP9(W)	MeanP10(W)	TtoPP1(sec)	TtoPP2(sec)	TtoPP3(sec)	TtoPP4(sec)	TtoPP5(sec)	TtoPP6(sec)	TtoPP7(sec)	TtoPP8(sec)	TtoPP9(sec)	TtoPP10(sec)	Fatigueslope1(W/sec)	Fatigueslope2(W/sec)	Fatigueslope3(W/sec)	Fatigueslope4(W/sec)	Fatigueslope5(W/sec)	Fatigueslope6(W/sec)	Fatigueslope7(W/sec)	Fatigueslope8(W/sec)	Fatigueslope9(W/sec)	Fatigueslope10(W/sec)	RateofFatigue1(%)	RateofFatigue2(%)
1	Thermoneutral	20.5	58.7	81.4	186	23.5	13.3	1189.89	1520.56	1709.68	1701.69	1633.88	1896.89	1944.41	1989.45	1683.62	1877.03	1052.11	1243.4	1334.25	1368.79	1343.25	1373.29	1405	1383.72	1301.79	1379.96	1.353	1.709	1.297	1.47202	1.07498	0.854004	0.632996	0.825989	1.19202	0.971985	54.5217	114.346	130.425	134.424	114.172	221.864	192.083	214.891	125.713	175.114	21.1188	31.6142
2	Thermoneutral	20.5	58.7	73.7	173	24.6	12.1	1184.63	1245.09	1441.62	1328.36	1371.39	1606.22	1531.68	1497.19	1477.57	1352.6	987.069	1084.93	1135.43	1080.48	1090.82	1169.23	1142.78	1133.05	1118.05	1098.76	2.511	1.901	1.07101	1.258	1.216	1.18396	0.987	1.32501	1.07001	1.26202	82.2791	86.2236	117.072	102.988	160.423	152.05	137.752	157.532	141.034	100.706	23.6565	27.7005
3	Thermoneutral	20.5	58.7	68.6	178	21.7	8.4	1267.11	1452.72	1354.13	1437.89	1465.79	1261.26	1652.48	1610.9	1608.57	1477.34	1037.03	1143.83	1139.52	1178.49	1177.7	1022.55	1214.24	1186.64	1167.17	1172.08	1.738	1.12599	1.48001	1.259	1.25702	2.02899	0.805969	1.13702	0.730042	1.68201	91.7586	114.047	97.6595	116.539	113.31	75.2127	158.746	153.509	161.935	125.879	30.4363	37.6591
4	Thermoneutral	20.5	58.7	67.5	174	22.3	6.6	965.916	1287.68	1336.08	1291.08	1422.64	1467.07	1324.78	1378.03	1360.68	1476.56	869.568	1104.41	1126.69	1111.89	1114.74	1100.97	1076.23	1115.56	1076.13	1107.49	1.766	1.34499	1.10901	1.29999	1.30298	0.660034	1.45898	1.46802	1.63495	1.20801	31.4604	74.2612	84.8569	82.1281	123.774	137.369	108.1	115.377	120.939	159.065	13.6405	26.4939
5	Thermoneutral	20.5	58.7	82	185	24	14.7	1749.85	1796.04	1606.51	1790.32	1711.28	1577.56	1770.33	1648.8	1483.09	1940.78	1245.84	1289.26	1224.75	1195.62	1124.3	1127.35	1149.25	1153.39	1092.6	1059.44	0.944	1.13899	1.927	0.856995	1.05399	1.409	1.18903	1.38	1.18298	0.715027	191.92	213.177	167.982	267.931	283.082	217.606	269.138	220.804	177.824	322.077	50.5506	49.8866
6	Thermoneutral	20.5	58.7	73.9	174	24.4	12.7	1576.68	1569.17	1804.1	1538.27	1545.35	1632.59	1616.92	1762.18	1735.19	1651.47	1105.86	1207.13	1230.88	1182.04	1196.01	1170.08	1202.84	1105.34	1183.34	1183.84	1.148	1.341	0.506012	1.46701	1.64798	1.42102	1.17102	0.55603	0.747986	1.25702	209.569	150.732	198.578	138.521	151.8	191.344	183.432	251.746	203.867	187.99	61.275	42.1793
7	Thermoneutral	20.5	58.7	73.2	180	22.6	10.9	1625.48	1632.91	1621.02	1692.41	1638.69	1463.76	1547.57	1604.87	1617.5	1591.32	1114.99	1168.23	1155.83	1172.79	1149.94	1152.77	1120.6	1147.09	1141.46	1135.88	0.929001	1.47499	1.258	0.597992	1.00201	1.185	0.934998	0.885986	1.24298	1.01801	241.864	212.564	196.733	212.594	196.434	123.464	174.621	167.094	198.634	173.882	71.377	54.5173
8	Thermoneutral	20.5	58.7	69.2	181	21.1	15.8	1284.73	1414.72	1308.21	1413	1435.36	1418.83	1371.34	1574.41	1295.1	1482.2	1040.15	1155.91	1099.89	1129.7	1133.86	1114.41	1114.55	1173.21	1058.23	1162.07	2.346	1.325	2.086	1.491	1.436	1.60199	2.52502	1.06201	1.64398	1.83203	97.3786	111.129	100.603	118.854	119.094	120.684	131.029	158.209	93.3946	141.076	27.2415	35.9611
9	Thermoneutral	20.5	58.7	64.2	170	22.2	12.9	1139.43	1499.53	1390.25	1391.45	1187.24	1021.35	1186.99	1187.24	1143.51	1187.24	989.152	1131.76	1086.2	1042.79	933.506	881.866	893.2	933.506	901.62	933.506	2.931	0.733994	0.880005	1.047	1.24301	1.224	1.21198	1.24301	1.30902	1.24301	79.8805	135.987	106.988	130.746	90.813	54.4293	112.944	90.813	101.756	90.813	21.1368	45.3434
10	Thermoneutral	20.5	58.7	76.5	169	26.8	20.9	1290.67	1206.2	1470.05	1444.39	1328.37	1084.67	1168.06	1459.9	1159.6	1373.85	1017.76	999.758	1059.9	1030.16	977.637	897.412	946.236	999.606	939.322	992.714	1.334	1.673	1.061	1.02701	1.42401	2.41602	1.36798	0.901978	1.46906	1.02496	100.294	82.8896	172.086	166.565	150.37	84.9367	102.132	181.605	92.0939	165.978	34.2379	28.8828
11	Thermoneutral	20.5	58.7	78.7	190	21.8	6.8	1524.01	1813.16	1809.69	2006.43	1898.43	1872.91	1751.22	1870.97	1829.34	1862.65	1272.59	1338.17	1326.26	1255.57	1291.38	1215.49	1273.89	1232.65	1200.4	1267.01	2.125	0.899002	0.878998	0.476013	1.02103	1.00104	0.972961	1.10999	0.692993	0.810974	118.193	186.818	182.297	279.432	246.459	271.121	188.143	274.628	226.706	231.093	29.5713	49.5493
12	Thermoneutral	20.5	58.7	81.8	183	24.4	10.1	1952.4	1987.73	1912.5	1864.84	1996.39	1761.37	1788.43	1828.69	2012.71	2055.46	1297.62	1397.47	1258.29	1347.14	1219.89	1343.76	1259.38	1300.19	1340	1372.39	0.923996	1.10399	1.07199	1.05801	0.630005	1.60999	1.38196	1.125	1.073	1.22797	257.869	259.786	277.122	246.38	267.051	168.724	334.682	319.004	387.183	435.1	61.0861	57.7936
13	Thermoneutral	20.5	58.7	80.6	186	23.3	17.9	1727.96	1605.29	1513.93	1796.46	1551.73	1842.45	1740.8	1690.07	1769.83	1670.22	1294.49	1268.16	1229.05	1375.72	1248.78	1356.7	1377.42	1325.15	1310.97	1323.98	0.937004	1.14101	1.72098	1.022	1.82401	1.12897	1.12299	0.85199	1.20697	1.58301	158.311	117.186	112.964	149.079	122.209	203.096	136.289	147.531	195.013	142.708	43.9488	34.8792
14	Thermoneutral	20.5	58.7	81.5	174	26.9	13.2	1396.74	1624.66	1555.72	1712.02	1754.21	1713.54	1884.74	1732.16	1797.73	1735.15	1278.71	1355.11	1357.28	1418.05	1443.54	1436.42	1500.45	1438.6	1480.78	1484.47	2.343	1.51999	2.12201	1.83899	1.40399	1.98096	1.15302	1.51898	1.47302	2.08197	67.0136	181.852	156.331	233.381	124.103	142.193	194.2	147.99	141.006	142.225	17.3203	46.8663
15	Thermoneutral	20.5	58.7	70.7	181	21.6	16	1099.83	1467.87	1525.43	1389.2	1433.27	1367.5	1550.03	1359.25	1255.78	1610.44	987.963	1055.78	1114.45	1099.11	1114.97	1086.62	1090.71	1083.05	1020.44	1107.7	1.119	0.882996	0.859009	1.46698	1.22998	1.40601	1.18304	1.51599	1.24298	0.607971	51.6359	178.354	142.268	127.97	124.565	110.303	173.624	114.098	122.206	190.824	22.5356	58.2862
16	Thermoneutral	20.5	58.7	84.6	190	23.4	11.5	1680.29	1774.02	1830.23	1665.88	1723.03	1762.86	1809.93	1782.15	1599.95	1626.51	1332.34	1416.83	1413.26	1348.07	1339.86	1372.62	1392.72	1370.01	1305.33	1284.92	1.564	1.63901	1.60901	1.59302	1.37903	1.573	1.112	1.495	1.46497	1.84601	163.313	150.649	173.097	114.414	237.292	198.207	158.578	150.562	116.654	126.212	40.7239	35.6917
17	Thermoneutral	20.5	58.7	76.7	180	23.7	14.4	1377.59	1540.91	1582.67	1551.8	1577.35	1640.93	1616.11	1603.06	1375.23	1720.76	1151.37	1206.36	1196.87	1191.7	1132.98	1145.46	1161.39	1167.93	1077.42	1199.97	1.547	1.52701	1.48199	1.65698	0.855988	1.013	1.39301	1.34399	1.435	0.807983	85.5544	168.139	177.275	160.646	190.596	191.688	200.699	181.228	133.524	203.555	27.4564	45.8619
18	Thermoneutral	20.5	58.7	79.5	179	24.8	13.5
19	Thermoneutral	20.5	58.7	76.1	177	24.3	14.9	1438.15	1637.78	1574.65	1533.84	1369.27	1504.84	1482.21	1385.8	1523.73	1377.19	1154.05	1217.35	1192.88	1178.71	1060.54	1137.72	1142.6	1096.95	1114.59	1068.02	2.541	1.099	1.479	0.668976	2.82599	1.35901	1.12396	1.64502	1.63104	1.99799	129.43	157.08	147.526	131.189	143.481	154.302	139.11	129.675	194.145	111.03	30.6532	44.3584
20	Thermoneutral	20.5	58.7	77.7	186	22.5	9	1661.39	1561.34	1635.96	1567.13	1582.87	1474.13	1553.57	1568.1	1364.81	1691.42	1305.69	1257.59	1320.22	1276.5	1300.81	1222.87	1290.03	1318.09	1102.93	1367.29	1.516	1.90599	1.69199	1.67502	2.06201	2.41699	1.60699	1.60803	3.13397	1.31097	148.443	162.119	130.681	112.052	127.54	117.812	107.635	111.748	109.363	131.953	39.51	39.4256
21	Thermoneutral	20.5	58.7	75	174	24.8	12.3	1700.65	1700.22	1810.4	1723.98	1733.5	1763.49	1836.57	1726.25	1799.27	1712.13	1285.59	1234.52	1171.93	1152.66	1166.77	1179.42	1173.47	1160.25	1160.92	1144.42	1.353	1.07201	0.460999	0.635986	1.017	1.00604	0.583008	1.37305	1.11597	1.41003	179.053	171.288	232.195	241.674	237.45	237.138	238.875	290.054	256.32	253.999	46.2306	46.433
22	Thermoneutral	20.5	58.7	82	185	24	10	1840.54	1781.71	1963.8	1708.07	1583.42	1836.83	1837.39	1831.51	1775.35	1845.32	1317.7	1328.24	1228.19	1304.69	1257.23	1279.72	1297	1298.26	1324.56	1271.86	0.891998	1.082	0.472992	1.06299	1.05002	1.026	1.20801	0.998047	0.971985	1.16101	198.846	170.072	283.583	173.841	167.957	250.579	234.01	193.435	171.959	246.709	47.6009	43.9948
23	Conditions in Qatar in 2022	28.5	58.7	81.4	186	23.5	13.3	2205.11	2122.8	2043.78	1896.81	2012.76	2027.55	1977.29	1909.53	2042.76	2148.73	1433.28	1416.8	1451.54	1442.86	1438.65	1482.39	1363.02	1391.1	1399.69	1396.05	0.961998	0.927994	0.864014	1.23798	0.816986	1.39905	1.39697	0.775024	0.655029	0.624023	295.649	317.488	245.448	207.821	224.759	253.503	281.086	214.802	252.978	247.101	58.6575	71.7444
24	Conditions in Qatar in 2022	28.5	58.7	73.7	173	24.6	12.1	1450.43	1595.86	1645.28	1527.81	1486.08	1427.67	1447.61	1331.46	1397.65	1482.62	1109.04	1167.37	1140.16	1128.3	1125.59	1120.12	1164.29	1124.12	1120.44	1133.65	0.93	0.867004	1.02902	1.008	0.938995	1.12604	1.05603	1.24597	1.21503	1	117.61	160.479	215.455	151.083	157.83	110.883	120.583	92.5142	107.842	126.059	40.5431	46.509
25	Conditions in Qatar in 2022	28.5	58.7	68.6	178	21.7	8.4	1605.28	1393.19	1542.43	1679.44	1543.15	1499.62	1714.4	1701.68	1570.54	1739.05	1181.35	1158.94	1234.2	1256.26	1218.59	1203.05	1219.83	1189.22	1204.84	1222.3	0.933998	1.713	1.06598	1.064	1.043	1.42603	1.216	0.598022	1.13	0.843018	144.137	108.44	119.284	156.023	124.74	122.124	227.309	169.008	135.695	169.601	44.751	32.5974
26	Conditions in Qatar in 2022	28.5	58.7	67.5	174	22.3	6.6	1676.34	1671.42	1680.78	1473.3	1557.03	1737.83	1768.55	1682.68	1563.8	1665.26	1188.19	1176.48	1136.9	991.925	1148.63	1064.5	1078	1119.47	1108.13	1093.37	1.14	0.863998	0.451996	1.24197	1.00601	0.960999	0.721008	0.849976	1.05298	1.20599	199.355	193.197	193.778	247.078	158.061	282.176	237.689	224.101	196.821	240.535	49.9834	55.6327
27	Conditions in Qatar in 2022	28.5	58.7	82	185	24	14.7	1987.26	1839.71	1838.83	2131.5	1744.04	1783.95	1806.26	1716.29	1700.21	1785.33	1249.6	1323.45	1294.62	1254.34	1281.51	1229.18	1208.68	1166.49	1171.24	1155.1	0.732002	0.905991	1.05899	0.64801	0.816986	1.005	1.00299	0.786011	1.15698	0.908997	248.189	184.415	217.687	290.594	191.21	225.497	298.02	268.742	278.053	316.301	57.5617	46.051
28	Conditions in Qatar in 2022	28.5	58.7	73.9	174	24.4	12.7	1836.94	1673.87	1944.94	1649.36	1874.29	1825.04	1821.45	1745	1726.16	1561.1	1266.54	1292	1181.57	1249.93	1211.91	1166.98	1140.89	1200.02	1090.11	1172.05	1.15701	1.332	0.492004	1.46201	1.039	1.01001	0.973999	1.51801	1.29901	1.29895	207.548	165.505	354.542	190.097	278.264	279.239	333.108	271.361	372.467	187.671	54.3688	43.7228
29	Conditions in Qatar in 2022	28.5	58.7	73.2	180	22.6	10.9
30	Conditions in Qatar in 2022	28.5	58.7	69.2	181	21.1	15.8	1584.63	1618.88	1636.7	1631.51	1681.2	1626.98	1772.71	1748.26	1779.34	1709.36	1185.45	1197.9	1190.41	1220.54	1207.73	1201.36	1226.37	1199.58	1185.3	1219.92	0.935997	0.921005	1.10699	1.457	1.02798	1.01404	1.19604	1.18396	0.870972	1.02197	137.177	176.06	204.558	159.969	226.932	151.812	202.117	250.456	243.648	182.837	43.4134	52.1692
31	Conditions in Qatar in 2022	28.5	58.7	64.2	170	22.2	12.9	1449.84	1343.65	1394.61	1299.11	1185.89	1196.74	1318.45	1216.63	1077.51	1406.84	1012.77	977.448	1009.55	1005.05	959.821	916.644	920.515	847.74	887.317	773.723	0.549995	0.703003	0.509979	1.47699	1.08002	1.24902	1.00903	1.19702	1.526	0.493958	135.957	140.096	150.782	121.5	89.4565	156.099	166.465	160.085	83.3305	292.296	48.6498	52.2887
32	Conditions in Qatar in 2022	28.5	58.7	76.5	169	26.8	20.9	1471.63	1387.3	1309.57	1455.88	1293.52	1262.97	1292.57	1250.3	1299.22	1377.33	1051.35	1033.15	959.732	862.86	926.145	896.53	918.808	892.245	897.249	939.895	0.557999	1.07899	1.01501	0.996002	1.19699	1.13397	1.10303	1.09204	0.64801	0.822998	146.285	143.87	161.036	270.38	166.288	173.327	162.869	144.197	154.629	167.155	49.5428	47.798
33	Conditions in Qatar in 2022	28.5	58.7	78.7	190	21.8	6.8	1799.51	1886.11	1890.26	1898.58	1782.47	1945.72	1920.44	1949.59	2016.47	1859.09	1340.31	1351.11	1357.33	1227.5	1324.72	1370.31	1360.93	1345.06	1342.13	1351.36	0.926994	1.10699	1.07501	1.24301	1.241	1.22302	1.20197	1.17303	0.957031	1.08502	162.063	215.753	218.137	390.153	193.839	245.764	227.699	260.8	257.682	207.544	43.3455	52.7224
34	Conditions in Qatar in 2022	28.5	58.7	81.8	183	24.4	10.1	2024.09	1907.16	2113.78	2093.12	2085.81	2004.04	2041.98				1326.21	1428.72	1272.3	1289.76	1333.81	1278.38	1295.41				1.153	1.5	0.493011	0.658997	1.03601	1.01898	0.810059				306.015	237.472	307.186	371.073	381.708	342.45	329.963				63.3016	52.3342
35	Conditions in Qatar in 2022	28.5	58.7	80.6	186	23.3	17.9	1751.26	1891.08	1894.56	1727.21	1820.51	1643.85	1718.18	1812.61	1820.55	1803.38	1338.6	1418.16	1299.78	1393.34	1382.94	1350.81	1347.1	1372.1	1400.71	1405.67	0.93	1.28	1.06799	1.47101	1.061	1.461	1.22296	1.21301	0.783997	1.19604	185.212	239.711	350.894	188.13	209.172	164.337	201.578	157.725	168.08	153.317	50.7327	56.0529
36	Conditions in Qatar in 2022	28.5	58.7	81.5	174	26.9	13.2	1840.53	2042.74	1865.35	1997.54	2167.72	2081.46	2113.16	1922.17	1951.34	1777.45	1521.88	1514.6	1522.86	1519.33	1551.74	1541.21	1535.41	1527.44	1487.83	1442.43	1.126	1.067	1.086	0.851013	1.22601	1.22406	1.20996	0.983032	1.32202	1.24603	133.829	217.241	173.439	191.554	241.871	243.202	246.52	158.119	219.71	134.842	34.8801	49.0264
37	Conditions in Qatar in 2022	28.5	58.7	70.7	181	21.6	16	1508.88	1529.07	1461.3	1479.8	1380.93	1479.8	1473.19				1128.12	1123.41	1141.46	1157.55	1074.7	1157.55	1130.9				0.928001	1.084	1.069	1.621	1.01001	1.621	1.18201				143.998	138.42	122.409	148.522	106.872	148.522	134.092				43.8424	43.5609
38	Conditions in Qatar in 2022	28.5	58.7	84.6	190	23.4	11.5	1815.29	1946.2	1845.38	1873.26	1847.89	2017.89	1724.28	1769.76	2004.97	1776.86	1415.68	1472.28	1471.75	1447.92	1440.98	1457.77	1399.57	1401.02	1421.31	1395.36	1.73299	1.325	1.46701	1.241	1.436	1.19397	1.56598	1.34198	1.13	1.89404	164.806	243.947	158.24	188.906	165.609	196.983	141.006	172.304	284.659	159.66	38.1581	55.039
39	Conditions in Qatar in 2022	28.5	58.7	76.7	180	23.7	14.4	1728.8	1724.45	1752.6	1728.64	1722.28	1876.17	1709.37	1697.45	1642.87	1725.76	1157.29	1205.28	1196.51	1146.5	1146.75	1116.15	1176.14	1154.61	1165.24	1180.87	0.941002	1.08101	0.837982	1.00101	0.796021	0.602966	1.13696	0.521973	0.875	1.01898	220.543	197.668	209.096	230.198	211.396	245.128	241.539	188.991	190.699	228.55	55.812	52.8315
40	Conditions in Qatar in 2022	28.5	58.7	79.5	179	24.8	13.5	1810.44	1850.66	1832.97	1817.78	1748.93	1641.33	1831.57	1673.82	1600.63	1576.61	1297.07	1307.69	1309.09	1309.42	1271.01	1262.75	1275.67	1278.37	1258.99	1216.08	0.938004	0.514999	1.043	1.22202	0.824005	1.40997	0.957031	1.09003	0.684021	1.04102	194.592	193.413	226.493	234.788	183.713	153.203	218.469	185.36	138.406	172.674	51.732	54.3871
41	Conditions in Qatar in 2022	28.5	58.7	76.1	177	24.3	14.9	1503.41	1654.33	1565.33	1510.94	1588.51	1525.74	1681.44	1500.83	1651.92	1526.78	1189.91	1124.05	1198	1170.03	1154.93	1108.22	1173.45	1116.91	1097.91	1123.51	1.141	1.09601	1.31601	1.44598	1.44901	1.216	1.13702	1.29803	0.484009	1.04895	120.653	267.326	158.016	148.278	168.32	147.696	210.985	169.365	198.757	153.886	38.4974	71.4558
42	Conditions in Qatar in 2022	28.5	58.7	77.7	186	22.5	9	1766.82	1639	1899.23	1654.55	1798.74	1775.75	1895.69	1629.05	1652.31	1668.83	1341.13	1355.47	1416.01	1343.74	1382.99	1360.42	1396.47	1322.33	1338.17	1358.98	1.342	1.541	1.06699	1.862	1.431	1.59601	1.35101	1.74799	1.31403	1.46899	168.842	120.945	188.619	141.051	169.369	170.403	189.292	137.799	151.234	159.818	42.2577	32.284
43	Conditions in Qatar in 2022	28.5	58.7	75	174	24.8	12.3	1566.19	1682.24	1789.8	1629.5	1571.37	1589.85	1616.38	1635.02	1621.21	1722.78	1211.89	1204.07	1169.7	1139.28	1092.56	1081.55	1075.92	1032.27	1066.48	1069.13	1.14	0.951004	0.888	0.877014	0.648987	1.23297	1.22205	1.013	1.20697	1.15002	134.707	176.318	237.759	200.444	175.645	199.885	251.93	245.365	233.237	272.189	39.6502	48.1503
44	Conditions in Qatar in 2022	28.5	58.7	82	185	24	10	1802.45	1926.43	1790.46	1831.92	1879.95	1701.85	1819.93	1900.18	1864.77	1596.41	1337.44	1329.38	1324.83	1350.04	1324.63	1337.94	1334.83	1232.35	1297.08	1266.37	0.941002	0.714996	0.867004	0.838989	0.822021	0.817993	0.60498	0.780029	0.971008	1.33502	157.745	195.494	157.593	202.851	232.935	153.073	169.664	288.268	225.864	116.324	41.9818	50.9024
[truncated: 143 more columns]

## Sheet: Paramters
Power parameters from cyclo-ergometer Lode	Breathing parameters from Cortex ergospirometer	Acid-base balance parameters from blood	Others parameters
Peak Power (W)
Mean Power (W)
Time to Peak Power (sec)
Fatigue slope (W/sec)
Rate of Fatigue (%)
Total Work (J)
	V'E (l/min)
	V'O2/kg (ml/min/kg)
	RER
	HR (/min)
		pH
		CO2
		O2
		Hct[%]
		Na[mmol/l]
		K[mmol/l]
		Ca[mmol/l]
		Cl[mmol/l]
		Glu[mg/dl]
		Lac[mmol/l]
			Choice reaction time (ms)
			RPE (au)
